# Supplementary material for: Toxic Relationships: Characterization of a Putative Virally Encoded Toxin in the Thermophilic Archaeal Fusellovirus SSV1
Source: Viruses. 2026 Jul 21;18(7):802. doi: 10.3390/v18070802 (PMC13431529; doi:10.3390/v18070802)
Supplement: Supplementary file 1 [file viruses-18-00802-s001.zip]

Archive with 1 entries (1 files):
- viruses-4377897-supplementary.pdf
